# Supplementary material for: Electrospun nanofibers for gastric cancer: local therapeutics, biomimetic models, and diagnostic interfaces
Source: Front Oncol. 2026 Apr 15;16:1795748. doi: 10.3389/fonc.2026.1795748 (PMC13124582; doi:10.3389/fonc.2026.1795748)
Supplement: Supplementary file 1 [file Table1.xlsx]

## Sheet: Sheet1
Framework axis	Recurrent concept	Design levers in electrospinning	What to report	Representative GC examples
Exposure control	Sustained intraperitoneal exposure	Residence/retention form factor、basis weight & thickness、fiber diameter distribution、pore connectivity、core–shell/porous fibers、multilayer release staging	In vivo residence time; local PK (peritoneal fluid/tissue C–t); release t50/t90; spatial exposure homogeneity; degradation trajectory	IP chemo membrane with sustained PTX release (66); staged release resection-bed depot
Potentiation	Microenvironment-triggered sensitization	pH/GSH/ROS/hypoxia-responsive chemistries; MOF/reactor modules; gas donors; catalytic components; compartmentalization (separate trigger layer vs drug layer)	Trigger specificity (on/off ratio); ROS/NO outputs; hypoxia markers; synergy index vs mono-therapy; safety window	Acid/GSH-triggered Cu redox cycling + NO modulation (66); ROS-responsive anti-adhesion fibers (85)
Safety window	Reduced systemic toxicity & local tolerability	Local confinement, barrier coatings, dose partitioning; repair-side “drug shielding”; antifouling surfaces; biocompatible metals/ligands; particle immobilization	Systemic exposure (plasma Cmax/AUC); local irritation/inflammation; adhesion/fibrosis scores; organ histology; repeated-dose tolerability	Peritoneal safety readouts for MOF-in-fiber systems (66, related safety paragraph); anti-adhesion + drug depots (84–86)
Perioperative dual-function	Chemo depot + repair compatibility	Layered architecture: “resection-bed” drug-facing vs “repair-facing” tissue layer; wet-state mechanics tuning; antibacterial/pro-healing additives	Anastomotic integrity/leakage risk; wet-state tensile/adhesive strength; infection readouts; local healing markers; recurrence endpoints	Reinforcement-oriented perioperative adjuncts + safety concerns (78–79); dual-phase perioperative regimens (73–75, 76–77)
Anti-adhesion vs depot timeline	Different biological windows	Barrier layer: hydrophilic/fast-resorbing, low-fouling; Depot layer: slower-degrading polyesters; core–shell or multilayer decoupling	Barrier integrity during early healing window; adhesion score/area; residence vs release alignment; late adhesion/fibrosis	Biologically active anti-adhesion” via Rg3 mPEG-b-PLGA (84); dual-layer anti-adhesion + reservoir (86)
Manufacturing/QbD	Reproducibility > prototype effect	QTPP→CQAs/CMAs/CPPs mapping; DoE-defined design space; in-process controls; needleless/free-surface scale-up	CQA ranges (diameter/pore/basis weight/drug uniformity/residual solvent); batch CV; process capability; stability	CQAs list & scale-up constraints (69–72)
Sterilization & packaging	Sterility assurance without performance drift	Sterilization-compatible polymers; barrier packaging; residual control; post-sterilization release/structure verification	Sterility validation summary; post-sterilization morphology/mechanics/release; residuals; shelf stability	Sterilization validation paragraph in scale-up section
Biomimetic 3D models	Diffusion barriers + gradients	Tunable pore size/alignment/stiffness; oxygen/pH gradient integration; scaffold–chip coupling	Drug penetration proxy; hypoxia/pH readouts; dose-shift vs 2D; reproducibility	3D scaffold shifts chemosensitivity vs 2D (96); chip-modeled hypoxia axis (97)
Mechanobiology/invasion	Topology-guided migration tracks	Random vs aligned fibers; stiffness gradients; controlled confinement	Directional persistence; invasion depth; adhesion/cytoskeleton markers; pathway perturbation	Aligned fibers increase persistent migration; Cav-1/β1 trafficking axis (101)
